# Supplementary material for: Improved Assessment and Prediction of Groundwater Drinking Quality Integrating Game Theory and Machine Learning in the Nyangchu River Basin, Southwestern Qinghai–Tibet Plateau
Source: Toxics. 2025 Nov 16;13(11):985. doi: 10.3390/toxics13110985 (PMC12656682; doi:10.3390/toxics13110985)
Supplement: Supplementary file 1 [file toxics-13-00985-s001.zip]

Archive with 1 entries (1 files):
- toxics-3940001-supplementary.pdf
